# Supplementary material for: Deep-learning and MR images to target hypoxic habitats with evofosfamide in preclinical models of sarcoma
Source: Theranostics. 2021 Mar 11;11(11):5313–29. doi: 10.7150/thno.56595 (PMC8039958; doi:10.7150/thno.56595)
Supplement: Supplementary file 1 — Supplementary figures and tables. [file thnov11p5313s1.zip]

Archive with 3 entries (3 files):
- Supplemental Figures.pdf
- Table S1.xlsx
- Table S2.xlsx
