# Supplementary material for: Deep-learning and MR images to target hypoxic habitats with evofosfamide in preclinical models of sarcoma
Source: Theranostics. 2021 Mar 11;11(11):5313–29. doi: 10.7150/thno.56595 (PMC8039958; doi:10.7150/thno.56595)
Supplement: Supplementary file 1 — Supplementary figures and tables. [file thnov11p5313s1.zip › Table S1.xlsx]

## Sheet: Sheet1
Table S1. Dice similarity scores (DSC) calculated between each MRI slice and its corresponding histology slice for PDX and RIF-1 tumor models. Average os scores for PDX slices was 0.92 and for RIF-1 was 0.93.
PDX sample ID	Slice ID	Similarity Score
PDX 190	slice 1	0.952126
PDX 190	slice 2	0.941611
PDX 190	slice 3	0.928663
PDX 191	slice 1	0.943358
PDX 191	slice 2	0.940905
PDX 191	slice 3	0.946653
PDX 191	slice 4	0.944222
PDX 191	slice 5	0.944694
PDX 197	slice 1	0.924804
PDX 198	slice 1	0.912542
PDX 198	slice 2	0.872395
PDX 198	slice 3	0.920774
PDX 198	slice 4	0.91551
PDX 200	slice 1	0.934471
PDX 200	slice 3	0.913974
PDX 201	slice 1	0.920932
PDX 201	slice 2	0.929799
PDX 201	slice 3	0.919221
PDX 201	slice 4	0.922174
PDX 202	slice 1	0.936961
PDX 202	slice 5	0.934664
PDX 203	slice 2	0.93151
PDX 203	slice 3	0.931486
PDX 203	slice 4	0.935219
PDX 206	slice 1	0.939786
PDX 206	slice 2	0.924443
PDX 206	slice 3	0.932305
PDX 206	slice 4	0.936028
PDX 207	slice 1	0.948123
PDX 207	slice 2	0.950275
PDX 207	slice 4	0.936275
PDX 210	slice 3	0.918394
PDX 211	slice 1	0.919275
PDX 211	slice 2	0.930837
PDX 213	slice 1	0.939545
PDX 213	slice 2	0.925919
PDX 213	slice 3	0.938214
PDX 217	slice 2	0.895116
PDX 217	slice 3	0.931931
PDX 217	slice 4	0.940018
PDX 218	slice 1	0.930241
PDX 218	slice 2	0.9284
PDX 221	slice 1	0.900864
PDX 221	slice 2	0.923173
PDX 222	slice 1	0.906192
PDX 222	slice 2	0.90053
PDX 223	slice 1	0.925555
PDX 223	slice 2	0.911524
PDX 223	slice 3	0.926321
PDX 223	slice 4	0.828575
PDX 225	slice 1	0.892304
PDX 225	slice 2	0.913508
PDX 225	slice 3	0.9045
PDX 225	slice 4	0.906154
PDX 226	slice 1	0.931039
PDX 226	slice 2	0.886756
PDX 226	slice 3	0.926571
RIF-1 sample ID	Slice ID	Similarity scores
RIF1	slice 2	0.889955
RIF1	slice 5	0.913881
RIF10	slice 1	0.933403
RIF10	slice 2	0.931597
RIF10	slice 3	0.940897
RIF10	slice 4	0.942853
RIF10	slice 5	0.943851
RIF11	slice 1	0.897381
RIF11	slice 3	0.931407
RIF12	slice 1	0.889825
RIF12	slice 2	0.909748
RIF12	slice 3	0.913795
RIF14	slice 1	0.9317
RIF14	slice 2	0.942073
RIF14	slice 3	0.934034
RIF14	slice 5	0.909061
RIF15	slice 1	0.92291
RIF15	slice 2	0.943686
RIF15	slice 3	0.938235
RIF15	slice 4	0.887342
RIF17	slice 1	0.933711
RIF17	slice 2	0.908901
RIF17	slice 3	0.937573
RIF17	slice 5	0.945506
RIF18	slice 1	0.906603
RIF18	slice 3	0.927476
RIF19	slice 1	0.939337
RIF19	slice 2	0.93042
RIF19	slice 3	0.906323
RIF19	slice 4	0.893321
RIF2	slice 2	0.938438
RIF2	slice 3	0.943802
RIF2	slice 4	0.931098
RIF3	slice 1	0.946702
RIF3	slice 2	0.94427
RIF3	slice 3	0.942031
RIF3	slice 4	0.942655
RIF3	slice 5	0.930241
RIF4	slice 1	0.937267
RIF4	slice 2	0.941129
RIF4	slice 3	0.934936
RIF4	slice 4	0.926154
RIF4	slice 5	0.93052
RIF5	slice 1	0.903115
RIF5	slice 2	0.934958
RIF5	slice 3	0.933607
RIF5	slice 4	0.931615
RIF5	slice 5	0.925027
RIF6	slice 1	0.934355
RIF6	slice 2	0.940684
RIF6	slice 3	0.93547
RIF6	slice 4	0.927375
RIF6	slice 5	0.927099
RIF6	slice 6	0.925217
RIF7	slice 1	0.871398
RIF7	slice 2	0.936779
RIF7	slice 3	0.929575
RIF8	slice 1	0.95
RIF8	slice 3	0.936546
RIF8	slice 4	0.951175
RIF9	slice 1	0.934324
RIF9	slice 2	0.944301
RIF9	slice 3	0.937037
