# Supplementary material for: Deep-learning and MR images to target hypoxic habitats with evofosfamide in preclinical models of sarcoma
Source: Theranostics. 2021 Mar 11;11(11):5313–29. doi: 10.7150/thno.56595 (PMC8039958; doi:10.7150/thno.56595)
Supplement: Supplementary file 1 — Supplementary figures and tables. [file thnov11p5313s1.zip › Table S2.xlsx]

## Sheet: Sheet1
Table S2. Metrics for the the convolutional neural network model for the PDX and RIF-1 tumor models. “True hypoxia fraction” is the ratio of the "true positive area”, that is pimonidazole-positive area in histology to the tumor region; “Predicted hypoxia fraction” is the ratio of the predicted positive area to the tumor region; Area under the receiver operating characteristics curve (AUROC) was c…
PDX sample ID	Slice ID	cohorts	True hypoxia fraction	Predicted hypoxia fraction	AUROC	Sensitivity	Specificity
PDX 190	slice 1	training	32.5178	54.456	0.698834	0.758621	0.519513
PDX 190	slice 2	training	52.4694	70.6502	0.723493	0.87024	0.459159
PDX 190	slice 3	training	27.794	53.6654	0.681402	0.733473	0.517544
PDX 191	slice 1	training	38.8092	50.8506	0.82751	0.825166	0.696392
PDX 191	slice 2	training	51.5129	62.03	0.800062	0.845605	0.609156
PDX 191	slice 3	training	48.3303	77.3492	0.72534	0.901711	0.353394
PDX 191	slice 4	training	44.2113	51.6055	0.797878	0.812865	0.707262
PDX 191	slice 5	training	42.5874	70.9223	0.738608	0.907386	0.452326
PDX 197	slice 1	training	38.0286	38.23	0.678791	0.51	0.88
PDX 198	slice 3	training	8.51907	41.3571	0.540927	0.323944	0.585038
PDX 198	slice 4	training	9.77778	54.5621	0.549351	0.452514	0.441601
PDX 200	slice 1	training	36.9879	55.4145	0.632036	0.699584	0.510044
PDX 201	slice 1	training	50.8052	76.711	0.692496	0.903629	0.352637
PDX 201	slice 2	training	53.6144	71.5518	0.758541	0.8906	0.465992
PDX 201	slice 3	training	52.8603	89.1174	0.685205	0.951844	0.16454
PDX 201	slice 4	training	35.305	46.6959	0.592413	0.554828	0.580354
PDX 202	slice 1	training	58.3428	60.8562	0.820501	0.82773	0.662066
PDX 202	slice 5	training	36.5507	54.4323	0.693395	0.7448	0.538017
PDX 203	slice 2	training	71.0846	76.5197	0.766436	0.879388	0.505917
PDX 203	slice 3	training	64.8459	94.447	0.684426	0.972944	0.114925
PDX 203	slice 4	training	52.8219	70.3263	0.725458	0.863442	0.429178
PDX 206	slice 1	training	6.58135	20.5537	0.517338	0.3125	0.794857
PDX 206	slice 2	training	28.0477	36.689	0.487829	0.317175	0.641911
PDX 206	slice 3	training	23.1835	42.5516	0.521217	0.42236	0.577175
PDX 206	slice 4	training	25.1043	36.3926	0.506536	0.332394	0.642047
PDX 207	slice 1	validate	47.1047	76.5298	0.64876	0.872527	0.287505
PDX 207	slice 2	validate	2.49493	48.4787	0.505989	0.595238	0.487046
PDX 207	slice 4	validate	9.96511	75.2508	0.797397	0.340116	0.208291
PDX 210	slice 3	validate	67.3888	88.9852	0.651717	0.923784	0.162308
PDX 211	slice 1	test	8.23576	33.6178	0.527064	0.348936	0.638614
PDX 211	slice 2	test	59.1374	89.7886	0.527257	0.899973	0.0876149
PDX 213	slice 1	test	40.1405	60.8128	0.724217	0.80614	0.497721
PDX 213	slice 2	test	37.1214	70.5362	0.677752	0.840345	0.339005
PDX 213	slice 3	test	37.7335	48.9415	0.705269	0.679036	0.633642
PDX 217	slice 3	test	49.9338	66.2252	0.542615	0.689861	0.364732
PDX 217	slice 4	test	44.2901	52.5504	0.552478	0.544573	0.484465
PDX 218	slice 1	test	34.5445	59.7507	0.615582	0.73697	0.455676
PDX 218	slice 2	test	54.2422	69.3989	0.632797	0.778835	0.426544
PDX 221	slice 2	test	73.3348	89.6413	0.545873	0.880511	0.0617716
PDX 223	slice 1	test	44.6424	44.16	0.666743	0.55	0.87
PDX 223	slice 3	test	54.4202	97.4519	0.51879	0.98251	0.00963391
PDX 226	slice 1	test	49.3979	67.1791	0.559878	0.717768	0.351841
PDX 226	slice 3	test	60.5862	68.5078	0.636377	0.739792	0.408882
RIF-1 sample ID	Slice ID	Cohort	True hypoxia fraction	Predicted hypoxia fraction	AUC1	Sensitivity	Specificity
RIF10	slice 1	training	21.519	21.6034	0.647096	0.468543	0.826751
RIF10	slice 2	training	8.29208	6.06436	0.623253	0.0105263	0.943636
RIF10	slice 3	training	12.6929	21.3156	0.588499	0.356098	0.805128
RIF10	slice 4	training	26.0206	22.9671	0.826271	0.634572	0.890493
RIF10	slice 5	training	24.736	30.1357	0.630881	0.463174	0.750254
RIF11	slice 3	training	21.128	42.9034	0.616394	0.567735	0.601405
RIF14	slice 1	training	6.15555	15.868	0.580702	0.080402	0.852319
RIF14	slice 2	training	13.7359	18.4347	0.682667	0.526316	0.853265
RIF14	slice 3	training	26.3713	33.9792	0.741416	0.680114	0.766579
RIF15	slice 1	training	30.6842	40.0369	0.667172	0.6215	0.672332
RIF15	slice 2	training	59.0855	89.4674	0.693525	0.94923	0.194403
RIF15	slice 3	training	56.0088	86.8729	0.690749	0.949618	0.223204
RIF17	slice 1	training	37.6381	58.819	0.727249	0.807759	0.522388
RIF17	slice 3	training	49.2824	66.5056	0.771037	0.87181	0.499084
RIF17	slice 5	training	33.7363	51.8838	0.690868	0.715381	0.551121
RIF18	slice 3	training	24.5011	67.8902	0.567767	0.73551	0.343306
RIF19	slice 1	training	6.9898	47.9533	0.495271	0.471204	0.521493
RIF19	slice 2	training	21.2066	31.313	0.666817	0.501132	0.733531
RIF2	slice 2	training	31.6714	47.5685	0.691976	0.7228	0.615036
RIF2	slice 3	training	27.019	50.1931	0.668225	0.721702	0.542144
RIF2	slice 4	training	58.8996	83.347	0.728794	0.950423	0.304267
RIF3	slice 1	training	38.9912	55.4159	0.706843	0.769379	0.562209
RIF3	slice 2	training	39.7374	59.282	0.745604	0.83546	0.572652
RIF3	slice 3	training	34.6777	43.6364	0.767682	0.712195	0.70098
RIF3	slice 4	training	48.2289	63.1355	0.773912	0.860337	0.565899
RIF3	slice 5	training	39.6206	42.448	0.795293	0.702639	0.769436
RIF4	slice 1	validate	6.85118	7.82668	0.710438	0.321678	0.928679
RIF4	slice 2	validate	14.9882	18.58	0.513068	0.181298	0.812192
RIF4	slice 3	validate	25.1481	58.6108	0.639704	0.761404	0.463244
RIF4	slice 4	validate	62.5313	62.05	0.657302	0.72	0.51
RIF4	slice 5	validate	45.7968	50.42	0.556241	0.56	0.52
RIF5	slice 2	test	49.0679	61.0421	0.560043	0.670961	0.435789
RIF5	slice 3	test	31.9717	55.148	0.603883	0.670614	0.476312
RIF5	slice 4	test	51.9134	77.8175	0.6966	0.894737	0.352319
RIF5	slice 5	test	53.6893	71.3107	0.577058	0.775572	0.334281
RIF6	slice 1	test	34.1413	40.94	0.682179	0.581703	0.65961
RIF6	slice 2	test	35.3651	49.8917	0.714014	0.733269	0.616101
RIF6	slice 3	test	38.238	60.9164	0.646486	0.748622	0.479448
RIF6	slice 4	test	35.5148	41.7019	0.655619	0.603673	0.667208
RIF6	slice 5	test	41.7686	49	0.811382	0.777438	0.692659
RIF6	slice6	test	38.8238	80.0341	0.536656	0.839542	0.199923
RIF7	slice 2	test	54.8792	69.6947	0.757555	0.879493	0.524408
RIF7	slice 3	test	43.2393	59.2721	0.679014	0.78181	0.522218
RIF8	slice 1	test	26.6208	58.6239	0.664889	0.793383	0.459424
RIF8	slice 3	test	47.1754	73.8625	0.695683	0.85137	0.348537
RIF8	slice 4	test	23.4308	37.8982	0.712768	0.648394	0.684406
RIF9	slice 1	test	26.1644	27.3059	0.583459	0.168574	0.69312
RIF9	slice 2	test	26.3493	37.3978	0.598887	0.509928	0.65913
RIF9	slice 3	test	30.6371	35.9341	0.776216	0.674286	0.771071
